# Supplementary material for: Viral variant but not host factors associate with SARS-CoV-2 viral kinetics
Source: Commun Med (Lond). 2026 Apr 17;6:346. doi: 10.1038/s43856-026-01588-5 (PMC13272808; doi:10.1038/s43856-026-01588-5)
Supplement: Supplementary file 4 — Supplementary Data [file 43856_2026_1588_MOESM4_ESM.xlsx]

## Sheet: Sheet1
Site Name	Country	IRB/EC Name	Ref #
Buenos Aires – Almagro	Argentina	Fundacion Huesped EC	2007
Buenos Aires – Balvanera	Argentina	Hospital General de Agudos Jose Maria Ramos Mejia EC	no ref #
Gaborone	Botswana	Health Research and Development Division	HDRC 00920
Gaborone	Botswana	Harvard IRB Office of Human Research Administration	IRB20-1244
Belo Horizonte	Brazil	Federal University of Minas Gerais (FUMG)	4.227.539
Rio de Janeiro	Brazil	Instituto de Pesquisa Clinica Evandro Chagas EC	4.192.458
Lilongwe	Malawi	National Health Sciences Research Committee (NHSRC)	20/07/2579
Lilongwe	Malawi	University of North Carolina IRB	297328
Merida	Mexico	Comite de Etica en Investigacion de la Unidad de Atencion Medica e Investigacion en Salud S.C.	203301410D0010/2020
Iquitos	Peru	Impacta EC	0095-2020-CE
Lima-Barranco	Peru	Impacta EC	0093-2020-CE
Lima-San Marcos	Peru	Via Libre EC	5742
Lima-San Miguel	Peru	Impacta EC	0094-2020-CE
Cape Town-Groote Schuur	South Africa	University of Cape Town Human Research EC	326/2020
Cape Town-Khayelitsha	South Africa	University of Cape Town Human Research EC	347/2020
Durban-Botha's Hill	South Africa	South African Medical Research Council EC	EC026-7/2020
Durban-Chatsworth	South Africa	South African Medical Research Council EC	EC026-7/2020
Durban-eThekwini	South Africa	University of KwaZulu-Natal Biomedical Research EC	BREC/00001465/2020
Durban-Isipingo	South Africa	South African Medical Research Council EC	EC026-7/2020
Durban-Tongaat	South Africa	South African Medical Research Council EC	EC026-7/2020
Elandsdoorn	South Africa	University of the Witwatersrand Human Research EC	200901B
Klerksdorp	South Africa	University of the Witwatersrand Human Research EC	200901B
Ladysmith	South Africa	University of the Witwatersrand Human Research EC	200901B
Masiphumelele	South Africa	University of Cape Town Human Research EC	315/2020
Medunsa	South Africa	Sefako Makgatho University Research Committee	SMUREC/M/113/2020: IR
Mthatha	South Africa	University of the Witwatersrand Human Research EC	200901B
Rustenburg	South Africa	University of the Witwatersrand Human Research EC	200901B
Soshanguve	South Africa	University of the Witwatersrand Human Research EC	200901B
Soweto-Bara	South Africa	University of the Witwatersrand Human Research EC	200901B
Soweto-Kliptown	South Africa	University of the Witwatersrand Human Research EC	200901B
Tembisa-Clinic 4	South Africa	University of the Witwatersrand Human Research EC	200901B
Vulindlela	South Africa	University of KwaZulu-Natal Biomedical Research EC	BREC/00001534/2020
Atlanta - Hope Clinic CRS	United States	Advarra IRB	Pro00044072
Atlanta - Ponce de Leon Center CRS	United States	Advarra IRB	Pro00044072
Birmingham	United States	Advarra IRB	Pro00044072
Boston-Brigham	United States	Advarra IRB	Pro00044072
Chapel Hill	United States	Advarra IRB	Pro00044072
Cleveland	United States	Advarra IRB	Pro00044072
Miami	United States	Advarra IRB	Pro00044072
Nashville	United States	Advarra IRB	Pro00044072
New Orleans	United States	Advarra IRB	Pro00044072
New York - NYBC	United States	Advarra IRB	Pro00044072
New York – P&S	United States	Advarra IRB	Pro00044072
Newark	United States	Advarra IRB	Pro00044072
Philadelphia	United States	Advarra IRB	Pro00044072
Rochester	United States	Advarra IRB	Pro00044072
San Francisco - Bridge	United States	Advarra IRB	Pro00044072
Seattle	United States	Advarra IRB	Pro00044072
Lusaka-CFHRZ	Zambia	University of Zambia Biomedical Research EC	1014-2020
Lusaka-Matero	Zambia	University of Zambia Biomedical Research EC	1014-2020
Ndola	Zambia	University of Zambia Biomedical Research EC	1014-2020
Harare-Milton Park	Zimbabwe	University of Zimbabwe Joint Research EC	JREC/155/2020
Harare-Seke South	Zimbabwe	University of Zimbabwe Joint Research EC	JREC/155/2020
Harare-St. Mary's	Zimbabwe	University of Zimbabwe Joint Research EC	JREC/155/2020
